# Supplementary material for: Enhancing carrot (Daucus carota var. sativa Hoffm.) plant productivity with combined rhizosphere microbial consortium
Source: Front Microbiol. 2024 Nov 20;15:1466300. doi: 10.3389/fmicb.2024.1466300 (PMC11615968; doi:10.3389/fmicb.2024.1466300)
Supplement: Supplementary file 1 [file Table_1.xlsx]

## Sheet: Supplementary Table 1
Table S1. Identification of the selected strains through sequencing alignment with the NCBI database using BLAST
Strains	16S NCBI Accession	Top-hit strain	Top-hit strain 16S NCBI Accession	length (bp)	Identify (%)
OP12	PQ289135	Acinetobacter pittii strain J1-12	PP349652.1	1418	0.9887
OP61	PQ289136	Acinetobacter pittii strain SSRP14	OR352458.1	1423	0.9986
OP81	PQ289137	Acinetobacter pittii strain C95	OM234649.1	1419	0.9979
OP82	PQ289138	Bacillus sp. 210_20	GQ199722.1	1445	0.9972
MP11	PQ289139	Pseudomonas soli strain R-54724	LN995713.1	1421	0.9958
MP12	PQ289140	Acinetobacter pittii strain C105	OM234651.1	1426	0.9972
MP21	PQ289141	Acinetobacter pittii strain BJ6	MH667652.1	1417	0.9845
MP41	PQ289142	Acinetobacter pittii strain AbW39	CP029005.1	1425	0.9902
MP51	PQ289143	Pseudomonas guariconensis strain VDA8	MN577431.1	1425	0.9839
MP52	PQ289144	Pseudomonas fluorescens strain PC21	DQ178227.1	1406	0.99
MP117	PQ289145	Bacillus subtilis strain DBK3	OR335067.1	1445	0.9986
PP31	PQ289146	Acinetobacter pittii strain J2	OP896972.1	1416	1
PK9	PQ289147	Bacillus subtilis NZ2-4-2	KR999922.1	1438	1
MK31	PQ289148	Paenibacillus polymyxa strain M-1	EF656457.1	1442	0.9931
MN3	PQ289149	Bacillus firmus Xmb067	1456 KT986192.1	1431	1

## Sheet: Supplementary Table 2
Table S2. Indicators of carrot growth and soil properties of the single strains in the pot experiment
Samples	Time point	Plant height (cm)	Root length (cm)	Root fresh weight (g)	Available P (mg/kg)	Available K (mg/kg)	Alkaline-hydrolyzable N (mg/ kg)
CK	Day20	4.12±0.20	4.67±0.21	0.07±0.00
	Day30	9.17±0.59	6.30±0.10	0.35±0.03
	Day40	11.99±0.53	9.33±0.23	0.97±0.06	126.26±1.97	901.30±20.84	347.03±15.68
OP12	Day20	4.68±0.30	6.57±0.32	0.10±0.02
	Day30	10.98±1.02	8.17±0.51	0.48±0.06
	Day40	15.78±1.62	11.93±2.66	4.78±0.99	174.52±1.76
OP61	Day20	4.64±0.51	5.80±0.10	0.12±0.00
	Day30	10.50±0.82	7.47±0.21	0.41±0.02
	Day40	17.05±1.08	11.57±0.47	1.33±0.11	152.23±4.42
OP81	Day20	4.77±0.48	5.03±0.31	0.11±0.03
	Day30	10.58±0.68	7.57±0.57	0.57±0.09
	Day40	16.40±1.31	12.70±1.71	3.39±0.97	150.74±4.20
OP82	Day20	4.35±0.20	6.03±0.67	0.11±0.02
	Day30	10.82±0.67	8.80±0.75	0.54±0.05
	Day40	17.10±1.34	12.83±2.01	3.03±0.20	195.90±3.56
MP11	Day20	4.66±0.38	7.10±0.61	0.11±0.01
	Day30	11.03±0.97	8.07±0.25	0.45±0.02
	Day40	17.24±0.73	13.67±0.40	2.79±0.78	173.33±4.73
MP12	Day20	4.81±0.28	5.77±0.35	0.09±0.01
	Day30	10.64±1.27	8.57±0.70	0.56±0.02
	Day40	16.94±1.62	12.93±0.45	3.40±1.88	177.06±2.95
MP21	Day20	4.82±0.58	5.63±0.15	0.08±0.00
	Day30	11.87±1.19	8.97±0.55	0.44±0.05
	Day40	16.22±0.56	11.83±0.12	2.96±0.58	150.55±3.61
MP41	Day20	4.88±0.38	5.00±0.44	0.10±0.00
	Day30	10.97±1.12	8.47±0.21	0.43±0.04
	Day40	18.99±1.35	12.43±1.33	4.37±0.76	184.99±2.44
MP51	Day20	4.48±0.45	6.70±0.44	0.10±0.02
	Day30	11.41±1.06	5.87±0.38	0.45±0.02
	Day40	16.43±0.80	11.67±0.32	2.44±0.79	171.27±4.28
MP52	Day20	5.06±0.49	6.70±0.26	0.14±0.00
	Day30	11.25±0.96	7.33±0.15	0.45±0.02
	Day40	16.40±1.06	13.50±3.17	3.24±0.61	154.31±9.36
MP117	Day20	4.25±0.16	5.17±0.12	0.08±0.00
	Day30	11.23±1.33	8.53±0.31	0.48±0.02
	Day40	15.97±0.84	10.50±0.61	1.37±0.24	150.67±3.66
PP31	Day20	4.72±0.62	6.07±0.42	0.08±0.00
	Day30	11.43±0.62	8.40±0.62	0.53±0.11
	Day40	17.25±0.91	13.10±1.30	3.57±0.11	195.90±2.18
MN3	Day20	6.35±0.37	6.57±0.32	0.11±0.03
	Day30	11.02±0.87	8.20±0.10	0.41±0.02
	Day40	16.74±1.37	10.73±0.45	2.38±0.08			577.13±20.95
PK9	Day20	4.74±0.44	5.70±0.36	0.09±0.02
	Day30	11.15±0.87	8.47±0.21	0.46±0.02
	Day40	18.79±1.29	14.00±0.95	2.37±0.43		1318.48±24.98
MK31	Day20	4.14±0.21	6.03±0.95	0.10±0.01
	Day30	10.67±1.15	8.63±0.49	0.51±0.08
	Day40	17.24±0.95	13.03±0.72	2.65±0.57		1292.16±188.81

## Sheet: Supplementary Table 3
Table S3. Indicators of carrot growth and soil properties of the combined microbial consortium in the pot experiment
Samples	Time point	Plant height (cm)	Root length (cm)	Root fresh weight (g)	Available P (mg/kg)	Available K (mg/kg)	Alkaline-hydrolyzable N (mg/ kg)	Urease (mg/g)	Sucrase(mg/g)	phosphatase (mg/g)
CK	Day20	5.03±0.37	4.43±0.31	0.07±0.00
	Day30	8.69±0.53	6.27±0.21	0.35±0.03
	Day40	13.80±1.12	7.77±0.40	1.26±0.07	5.55±0.31	295±25.94	46.58±8.85	12.71±1.35	54.65±2.02	58.30±1.71
MN3	Day20	6.35±0.37	6.57±0.32	0.11±0.03
	Day30	11.02±0.87	8.20±0.10	0.41±0.02
	Day40	16.74±1.37	10.73±0.45	2.38±0.08	7.41±0.71	333.33±5.86	91.98±7.31	15.26±0.78	93.26±5.97	65.48±2.15
MP41	Day20	6.63±0.42	6.70±0.26	0.10±0.00
	Day30	11.62±0.78	7.83±0.40	0.48±0.02
	Day40	15.87±0.64	9.77±0.59	2.62±0.50	7.80±0.64	322±7.55	87.20±10.49	14.98±0.63	77.62±4.34	73.39±2.25
PK9	Day20	6.37±0.49	6.70±0.44	0.10±0.02
	Day30	11.34±0.64	8.83±0.61	0.44±0.05
	Day40	16.07±0.73	11.53±0.49	3.03±0.20	6.31±0.09	312±23.52	69.70±6.97	14.04±0.38	70.12±5.82	67.17±2.32
N3P41K9	Day20	7.42±0.36	7.10±0.61	0.14±0.00
	Day30	12.32±1.39	10.13±1.25	0.58±0.03
	Day40	16.16±0.82	12.00±0.96	3.37±0.27	8.23±0.42	365±7.21	80.30±3.44	15.17±1.09	76.70±4.78	78.58±1.03
WZF	Day20	6.71±0.43	7.10±0.61	0.09±0.01
	Day30	10.55±0.71	7.40±0.26	0.51±0.02
	Day40	16.14±0.67	11.10±1.31	3.21±0.15	12.42±0.44	317±17.35	73.32±5.90	8.25±0.60	79.89±3.83	83.83±3.52
BSW	Day20	6.63±0.36	5.77±0.35	0.11±0.01
	Day30	10.55±0.85	5.77±0.57	0.52±0.03
	Day40	16.66±0.95	10.53±0.49	2.99±0.23	9.80±0.51	348±2.65	135.02±5.15	17.18±0.79	103.00±7.06	83.54±2.70
PGA	Day20	6.44±0.43	6.07±0.42	0.10±0.00
	Day30	10.91±0.84	7.80±0.40	0.48±0.05
	Day40	16.36±0.69	10.90±0.60	3.23±0.23	15.42±0.80	356.33±8.08	132.63±3.31	12.42±1.1	89.26±7.84	84.30±3.88

## Sheet: Supplementary Table 4
Table S4. Indicators of carrot growth and soil properties of the combined microbial consortium in the field trail
Samples	Time point	Plant height (cm)	Root length (cm)	Root fresh weight (g)	Available P (mg/kg)	Available K (mg/kg)	Alkaline-hydrolyzable N (mg/ kg)	Urease (mg/g)	Sucrase(mg/g)	phosphatase (mg/g)
CK	Day20	9.09±0.97	10.98±2.36	0.05±0.01	34.88±0.25	138.52±1.70	94.32±6.94	4.36±0.72	33.82±2.16	177.10±2.37
	Day40	33.47±4.84	16.98±4.29	3.91±3.06	35.82±0.78	143.75±4.71	97.78±6.87	7.90±0.97	34.23±1.50	199.64±1.65
	Day80	69.39±4.55	21.79±1.59	131.09±19.62	40.56±1.02	150.63±3.77	108.32±6.96	12.35±0.54	38.87±0.89	270.22±5.08
	Day100	71.47±3.54	17.61±1.51	155.63±24.48	41.70±1.60	157.14±2.37	118.57±7.06	15.03±0.55	40.87±1.44	279.60±8.10
N3P41K9	Day20	11.15±1.07	11.87±1.40	0.05±0.01	40.34±0.42	162.08±7.27	118.75±12.02	6.31±0.86	49.64±3.12	203.46±9.99
	Day40	40.28±2.83	19.82±2.08	7.13±2.17	43.70±1.23	176.40±6.26	134.92±5.34	9.85±0.53	51.63±1.87	226.16±5.50
	Day80	75.69±4.07	27.60±1.25	183.67±21.88	49.46±1.46	197.22±0.05	164.09±6.80	20.94±2.27	56.01±3.49	299.61±4.26
	Day100	73.65±4.93	19.56±0.58	201.30±21.14	52.22±2.15	199.62±2.46	169.86±5.35	24.24±2.61	60.84±2.00	318.86±11.28
WZF	Day20	11.54±1.11	12.63±2.16	0.06±0.02	45.43±1.91	151.08±1.92	115.20±6.15	4.70±1.0	47.21±1.44	199.74±9.17
	Day40	39.88±3.52	20.32±1.97	7.04±2.91	47.14±0.39	170.09±3.47	133.73±5.26	8.77±0.37	49.13±1.88	222.08±5.21
	Day80	73.48±4.12	26.88±2.03	186.35±29.84	50.69±2.54	198.84±9.51	166.43±7.42	16.80±1.93	52.90±1.17	296.01±5.65
	Day100	70.95±2.34	20.15±1.72	205.11±34.52	54.63±0.79	202.76±10.43	168.72±2.16	20.43±3.53	57.02±2.60	312.50±9.42
BSW	Day20	11.54±1.11	11.68±1.54	0.05±0.01	37.68±0.03	153.23±1.55	128.94±6.06	7.23±1.34	49.52±7.10	213.56±12.85
	Day40	40.40±4.20	19.86±3.17	6.91±3.20	44.06±2.55	166.37±4.72	153.33±6.97	10.78±0.86	51.03±6.88	236.05±6.68
	Day80	70.53±4.62	23.66±1.95	156.04±30.48	48.40±2.17	181.35±2.88	184.77±3.61	20.36±0.80	55.38±1.07	307.47±1.97
	Day100	76.70±4.98	20.58±1.72	211.69±35.74	52.44±1.33	187.79±1.40	182.38±5.22	24.03±4.51	60.22±1.09	327.55±4.95
PGA	Day20	9.63±1.15	11.05±1.11	0.05±0.02	39.71±1.49	159.52±4.08	110.56±5.38	6.18±0.49	39.58±2.59	206.12±16.46
	Day40	40.53±3.35	19.66±3.46	5.80±3.20	41.60±0.30	146.71±0.62	137.39±7.14	9.73±0.25	40.87±2.79	228.69±2.77
	Day80	72.98±3.62	26.57±2.53	203.25±39.90	51.43±3.02	179.68±4.37	156.01±4.12	21.33±0.76	44.49±0.21	302.33±1.96
	Day100	72.21±4.77	22.44±2.94	231.16±28.04	55.57±0.97	187.09±6.67	164.90±10.48	25.25±1.09	48.78±0.26	319.02±9.93
OPT	Day20	10.3±1.51	11.21±1.20	0.03±0.01	40.44±3.46	143.34±8.75	136.17±10.41	5.00±0.06	35.25±1.31	196.96±2.55
	Day40	41.76±4.92	20.93±2.45	7.30±2.34	48.69±1.76	158.25±1.19	153.55±7.02	8.69±0.15	38.64±3.47	218.80±10.00
	Day80	68.13±3.57	25.69±2.05	174.41±31.17	49.49±1.21	188.08±1.52	179.31±8.08	20.31±0.75	41.29±1.26	293.13±1.10
	Day100	70.26±3.45	20.68±0.75	209.67±37.60	53.63±2.80	191.22±3.05	189.36±8.98	24.01±1.72	45.98±1.70	315.79±4.12
OPT+N3P41K9	Day20	10.75±1.01	11.65±1.45	0.05±0.01	44.01±2.46	164.57±6.83	145.50±2.04	4.26±0.68	46.06±2.29	197.17±2.58
	Day40	42.56±1.59	20.78±2.23	7.22±1.91	47.57±0.41	186.23±3.60	162.96±5.27	7.87±0.33	49.69±3.38	219.09±15.29
	Day80	73.66±7.40	26.69±1.98	231.88±33.39	51.72±1.64	201.46±5.23	187.46±5.14	22.68±5.60	50.93±1.42	294.30±6.29
	Day100	70.89±3.23	20.52±0.84	243.95±31.51	55.77±2.23	206.14±2.96	198.97±6.77	26.39±2.56	55.15±1.93	315.50±12.73
OPT+WZF	Day20	12.18±1.48	12.61±1.06	0.05±0.02	46.19±2.53	148.39±1.55	143.11±3.59	4.18±0.30	43.32±5.46	131.90±14.47
	Day40	41.56±2.88	21.21±2.07	9.84±4.28	47.10±2.90	159.04±3.70	160.62±7.03	7.70±0.27	48.16±1.04	207.19±8.44
	Day80	73.53±6.70	25.57±1.81	182.95±30.22	48.83±3.35	183.09±8.06	188.58±7.01	20.69±1.25	48.87±0.48	299.14±2.90
	Day100	73.99±6.10	18.95±1.68	201.88±20.64	52.62±0.90	210.35±1.49	196.29±4.16	24.53±0.33	51.80±0.86	316.60±6.00
OPT+BSW	Day20	10.24±1.26	12.30±1.28	0.04±0.01	50.57±0.99	172.77±12.59	156.03±9.01	15.40±1.21	43.70±6.68	185.38±26.34
	Day40	43.76±3.22	20.85±1.76	9.17±3.23	51.08±0.41	187.34±5.97	174.63±3.31	18.22±0.46	46.39±2.73	207.03±1.89
	Day80	70.96±2.83	26.40±1.98	173.18±39.07	55.61±0.89	207.14±4.26	193.31±7.96	26.72±1.27	50.07±0.99	280.96±5.92
	Day100	75.13±3.93	19.95±1.36	230.28±28.79	59.41±1.55	210.35±1.49	209.52±7.19	30.53±2.57	54.13±0.74	300.76±11.40
OPT+PGA	Day20	11.49±1.73	12.74±2.31	0.05±0.02	45.37±0.67	164.73±13.98	146.71±3.68	13.38±0.74	46.24±5.35	209.48±8.97
	Day40	44.58±2.54	23.37±1.82	11.82±3.84	52.25±0.17	184.35±2.90	164.04±3.64	17.00±2.50	48.16±1.82	231.61±2.46
	Day80	70.62±4.91	25.27±1.95	194.66±37.92	58.36±1.26	205.49±1.41	194.27±5.18	26.57±2.46	53.55±2.24	305.87±4.72
	Day100	71.80±2.24	19.34±1.45	212.98±31.58	61.80±0.56	210.38±1.44	200.11±5.32	30.24±2.33	57.57±2.22	324.15±4.86
